# Supplementary material for: Physiological Functions of the Cello-Oligosaccharides Binding CebE in the Pathogenic Streptomyces sp. AMCC400023
Source: Microorganisms. 2024 Feb 29;12(3):499. doi: 10.3390/microorganisms12030499 (PMC10974276; doi:10.3390/microorganisms12030499)
Supplement: Supplementary file 1 [file microorganisms-12-00499-s001.zip]

Archive with 1 entries (1 files):
- microorganisms-2876554-supplementary.pdf
